# Supplementary material for: Microvascular dysfunction following deferred stenting strategy in ST-segment elevation myocardial infarction: a case report
Source: Eur Heart J Case Rep. 2023 Nov 14;7(11):ytad564. doi: 10.1093/ehjcr/ytad564 (PMC10686532; doi:10.1093/ehjcr/ytad564)
Supplement: ytad564_Supplementary_Data [file ytad564_supplementary_data.zip]

Archive with 3 entries (3 files):
- Angio 2.mp4
- OCT run.avi
- Angio 1.mp4
